# Supplementary material for: Plumericin Modulates the AhR–NFκB–Nrf2 Signaling Network to Counteract Indoxyl Sulfate-Induced Intestinal Epithelial Cells Impairment
Source: Int J Mol Sci. 2025 Dec 27;27(1):293. doi: 10.3390/ijms27010293 (PMC12785376; doi:10.3390/ijms27010293)
Supplement: Supplementary file 1 [file ijms-27-00293-s001.zip]

Archive with 1 entries (1 files):
- ijms-4058749-supplementary.pptx
